# Supplementary material for: Acupuncture and other traditional Chinese medicine therapies in the treatment of children’s tic syndrome: A network meta-analysis
Source: Front Neurosci. 2023 Apr 17;17:1156308. doi: 10.3389/fnins.2023.1156308 (PMC10153442; doi:10.3389/fnins.2023.1156308)
Supplement: Supplementary file 9 [file Table_1.XLSX]

## Sheet: Sheet1
			D	A	A+B	A+C
		D	0
		A	3.96 (1.75,6.17)	0
		A+B	4.90 (3.69,6.10)	0.94 (-1.58,3.45)	0
		A+C	3.77 (2.12,5.42)	-0.19 (-2.95,2.57)	-1.13 (-3.17,0.92)	0
