# Supplementary material for: Acupuncture and other traditional Chinese medicine therapies in the treatment of children’s tic syndrome: A network meta-analysis
Source: Front Neurosci. 2023 Apr 17;17:1156308. doi: 10.3389/fnins.2023.1156308 (PMC10153442; doi:10.3389/fnins.2023.1156308)
Supplement: Supplementary file 10 [file Table_2.XLSX]

## Sheet: Sheet1
			D	A	A+B	A+C
		D	0
		A	3.40 (2.58,4.22)	0
		A+B	4.03 (3.50,4.55)	0.63 (-0.34,1.60)	0
		A+C	3.50 (2.82,4.18)	0.10 (-0.96,1.17)	-0.52 (-1.38,0.33)	0
