# Supplementary material for: Acupuncture and other traditional Chinese medicine therapies in the treatment of children’s tic syndrome: A network meta-analysis
Source: Front Neurosci. 2023 Apr 17;17:1156308. doi: 10.3389/fnins.2023.1156308 (PMC10153442; doi:10.3389/fnins.2023.1156308)
Supplement: Supplementary file 11 [file Table_3.XLSX]

## Sheet: Sheet1
				D	A	A+B	A+C
			D	0
			A	5.95 (4.23,7.68)	0
			A+B	6.98 (6.31,7.65)	1.03 (-0.82,2.88)	0
			A+C	6.25 (5.44,7.05)	0.30 (-1.61,2.20)	-0.73 (-1.79,0.33)	0
