# Supplementary material for: Acupuncture and other traditional Chinese medicine therapies in the treatment of children’s tic syndrome: A network meta-analysis
Source: Front Neurosci. 2023 Apr 17;17:1156308. doi: 10.3389/fnins.2023.1156308 (PMC10153442; doi:10.3389/fnins.2023.1156308)
Supplement: Supplementary file 12 [file Table_4.XLSX]

## Sheet: Sheet1
				D	A	A+B	A+C
			D	0
			A	1.70 (1.15,2.26)	0
			A+B	1.73 (1.16,2.30)	0.02 (-0.77,0.82)	0
			A+C	1.48 (0.93,2.03)	-0.22 (-1.00,0.56)	-0.24 (-1.04,0.55)	0
