# Supplementary material for: Acupuncture and other traditional Chinese medicine therapies in the treatment of children’s tic syndrome: A network meta-analysis
Source: Front Neurosci. 2023 Apr 17;17:1156308. doi: 10.3389/fnins.2023.1156308 (PMC10153442; doi:10.3389/fnins.2023.1156308)
Supplement: Supplementary file 13 [file Table_5.XLSX]

## Sheet: Sheet1
				D	A	A+B	A+C
			D	0
			A	1.50 (1.06,1.95)	0
			A+B	1.34 (0.88,1.80)	-0.16 (-0.80,0.48)	0
			A+C	1.19 (0.81,1.57)	-0.32 (-0.90,0.27)	-0.16 (-0.75,0.44)	0
