# Supplementary material for: Acupuncture and other traditional Chinese medicine therapies in the treatment of children’s tic syndrome: A network meta-analysis
Source: Front Neurosci. 2023 Apr 17;17:1156308. doi: 10.3389/fnins.2023.1156308 (PMC10153442; doi:10.3389/fnins.2023.1156308)
Supplement: Supplementary file 14 [file Table_6.XLSX]

## Sheet: Sheet1
			D	A	A+B	A+C
		D	0
		A	1.17 (0.62,1.73)	0
		A+B	1.24 (0.76,1.72)	0.07 (-0.67,0.80)	0
		A+C	0.98 (0.44,1.52)	-0.19 (-0.97,0.58)	-0.26 (-0.99,0.46)	0
