# Supplementary material for: Acupuncture and other traditional Chinese medicine therapies in the treatment of children’s tic syndrome: A network meta-analysis
Source: Front Neurosci. 2023 Apr 17;17:1156308. doi: 10.3389/fnins.2023.1156308 (PMC10153442; doi:10.3389/fnins.2023.1156308)
Supplement: Supplementary file 15 [file Table_7.XLSX]

## Sheet: Sheet1
			D	A	A+B	A+C
		D	0
		A	3.17 (2.41,3.93)	0
		A+B	4.09 (3.45,4.73)	0.92 (-0.07,1.91)	0
		A+C	2.82 (2.14,3.51)	-0.34 (-1.37,0.68)	-1.26 (-2.20,-0.32)	0
