# Supplementary material for: Acupuncture and other traditional Chinese medicine therapies in the treatment of children’s tic syndrome: A network meta-analysis
Source: Front Neurosci. 2023 Apr 17;17:1156308. doi: 10.3389/fnins.2023.1156308 (PMC10153442; doi:10.3389/fnins.2023.1156308)
Supplement: Supplementary file 16 [file Table_8.XLSX]

## Sheet: Sheet1
			D	A+C	A+B	A
		D	1
		A+C	1.97 (1.10,3.51)	1
		A+B	3.06 (2.07,4.51)	1.55 (0.78,3.10)	1
		A	1.72 (1.29,2.30)	0.87 (0.46,1.67)	0.56 (0.35,0.91)	1
